# Supplementary material for: The Health-Promoting Quality Attributes, Polyphenols, Iridoids and Antioxidant Activity during the Development and Ripening of Cornelian Cherry (Cornus mas L.)
Source: Antioxidants (Basel). 2024 Feb 13;13(2):229. doi: 10.3390/antiox13020229 (PMC10885943; doi:10.3390/antiox13020229)
Supplement: Supplementary file 1 [file antioxidants-13-00229-s001.zip]

Archive with 1 entries (1 files):
- antioxidants-2780615-supplementary.pdf
